# Supplementary material for: The Global Transcriptional Response of Fission Yeast to Hydrogen Sulfide
Source: PLoS One. 2011 Dec 2;6(12):e28275. doi: 10.1371/journal.pone.0028275 (PMC3229568; doi:10.1371/journal.pone.0028275)
Supplement: Table S1 — Genes that display a 1.5 fold change in expression level (SAM analysis FDR<0.05) in response to H2S. (XLS) [file pone.0028275.s001.xls]

## Sheet: Sheet1
Table S1
Genes that display a 1.5 fold change in expression level (SAM analysis FDR<0.05) in response to H2S.
Gene symbol	Gene annotation	Fold change	Regulation
Stress
cellular response to stress
SPBC1105.13c	sequence orphan	1.9	up
SPAC13F5.07c	previusly annotated as dubious, may not be protein coding	1.54	up
SPAC22H12.01c	sequence orphan	2.55	up
SPCC663.08c	short chain dehydrogenase (predicted)	1.76	up
SPBPB2B2.10c	galactose-1-phosphate uridylyltransferase (predicted)	1.62	up
isp6	vacuolar serine protease Isp6	1.5	up
ppr1	L-azetidine-2-carboxylic acid acetyltransferase (PMID 12761200)	1.95	up
gst2	glutathione S-transferase Gst2	1.63	up
ght3	hexose transporter Ght3 (PMID 10735857)	4.49	up
*SPCC338.06c	heat shock protein Hsp20 family	1.93	up
SPAC27D7.09c	S. pombe specific But2 family protein	2.38	up
SPCC576.04	bax inhibitor-like protein	1.58	up
SPBC30D10.14	dienelactone hydrolase family	1.63	up
SPBC1271.08c	sequence orphan	6.8	up
SPBC16D10.08c	heat shock protein Hsp104 (predicted)	2.16	up
SPAC11D3.09	agmatinase (predicted)	2.28	up
SPCC70.08c	methyltransferase (predicted)	2.67	up
rad16	Rad16 homolog Rhp16	1.52	up
SPCC191.01	sequence orphan	2.16	up
hsp16	heat shock protein Hsp16	1.85	up
SPAC17G6.03	phosphoprotein phosphatase	1.99	up
SPBPB2B2.12c	UDP-glucose 4-epimerase	6.46	up
ssa1	heat shock protein Ssa1	2.98	up
SPAC11D3.01c	conserved fungal protein	1.89	up
ght4	hexose transporter Ght4 (PMID 10735857)	5.46	up
SPAC1F8.04c	hydrolase (predicted)	2.27	up
*etr1	enoyl-[acyl-carrier protein] reductase	1.7	up
SPCC757.11c	membrane transporter	1.57	up
isp7	2-OG-Fe(II) oxygenase superfamily protein	2.07	up
*SPAC2E1P3.01	zinc binding dehydrogenase	1.73	up
SPBPB2B2.11	nucleotide-sugar 4,6-dehydratase (predicted)	1.52	up
SPBC4F6.17c	mitochondrial matrix chaperone Hsp78 (predicted)	2.51	up
SPAC3A11.10c	dipeptidyl aminopeptidase (predicted)	1.57	up
SPBC1271.07c	N-acetyltransferase (predicted)	6.52	up
SPBC1683.06c	uridine ribohydrolase (predicted)	5.45	up
tps1	alpha,alpha-trehalose-phosphate synthase [UDP-forming]	1.53	up
SPBC119.03	S-adenosylmethionine-dependent methyltransferase (predicted)	1.56	up
SPAC17G6.13	sequence orphan	2.52	up
SPCC338.18	sequence orphan	4.49	up
pof14	F-box protein Pof14	1.52	up
ucp10	UBA/UAS domain protein Ucp10	1.66	up
ubc8	ubiquitin conjugating enzyme Ubc8	1.53	up
isp4	OPT oligopeptide transporter family (PMID 9643541)	1.51	up
SPAC186.03 /// SPBPB21E7.09	L-asparaginase /// L-asparaginase (predicted)	2.33	up
plr	pyridoxal reductase (PMID 10438489)	1.51	up
hri1	eIF2 alpha kinase Hri1	2.99	up
*SPBP4H10.10	rhomboid family protease	2.53	up
SPAC11D3.17	zinc finger protein	2.44	up
SPBC1711.12	serine peptidase (predicted)	1.51	up
psi	DNAJ domain protein Psi1	2.12	up
hri2	eIF2 alpha kinase Hri2	1.76	up
SPAC4H3.04c	UPF0103 family	1.58	up
mug39	UBX domain protein Ubx3	1.9	up
SPAPJ691.02	yippee-like protein	2.02	up
SPBPB2B2.13	galactokinase Gal1 (predicted)	1.63	up
ero11	ER oxidoreductin Ero1a	1.85	up
#SPCC320.03	transcription factor (predicted)	1.54	up
SPAC4H3.03c	glucan 1,4-alpha-glucosidase (predicted)	1.9	up
SPCC1739.08c	short chain dehydrogenase	6.91	up
SPACUNK4.16c	alpha,alpha-trehalose-phosphate synthase (predicted)	1.85	up
pas1	cyclin Pas1	1.85	up
SPBP26C9.01c	hydroxyacid dehydrogenase (predicted)	2.52	up
SPCC1235.01	sequence orphan	1.68	up
SPAC23H3.15c	sequence orphan	0.63	down
SPCC736.15	protein kinase inhibitor (predicted)	0.56	down
*gut2	glycerol-3-phosphate dehydrogenase Gut2	0.42	down
SPAC227.03c	mitochondrial NAD+ transporter	0.6	down
#mts2	transcription factor Pcr1	0.63	down
SPBP8B7.05c	carbonic anhydrase (predicted)	0.61	down
SPCC576.17c	membrane transporter	0.44	down
SPACUNK4.17	NAD binding dehydrogenase family protein	0.46	down
SPCC569.05c	spermidine family transporter (predicted)	0.54	down
oca2	serine/threonine protein kinase Oca2 (predicted)	0.58	down
*SPBC11C11.06c	sequence orphan	0.57	down
SPCC70.02c	mitochondrial ATPase inhibitor (predicted)	0.5	down
SPBC3H7.02	sulfate transporter (predicted)	0.41	down
SPBC1289.14	adducin	0.62	down
SPAC22F8.05	alpha,alpha-trehalose-phosphate synthase (predicted)	0.48	down
rds1	conserved fungal protein	0.53	down
SPCC63.14	conserved fungal protein	0.61	down
response to abiotic stimulus/response to heat/cellular response to heat/response to temperature stimulus
SPAC17G6.13	sequence orphan	2.52	up
rad16	Rad16 homolog Rhp16	1.52	up
hsp16	heat shock protein Hsp16	1.85	up
SPBC1105.13c	sequence orphan	1.9	up
psi	DNAJ domain protein Psi1	2.12	up
*SPCC338.06c	heat shock protein Hsp20 family	1.93	up
plb1	phospholipase B homolog Plb1	1.51	up
hri1	eIF2 alpha kinase Hri1	2.99	up
tps1	alpha,alpha-trehalose-phosphate synthase [UDP-forming]	1.53	up
*SPBC11C11.06c	sequence orphan	0.57	down
Transport
transmembrane transport
gti1	gluconate transporter inducer Gti1	1.87	up
fip1	iron permease Fip1	2.24	up
SPAC11D3.06	MatE family transporter	1.68	up
fio1	iron transport multicopper oxidase Fio1	2.25	up
isp4	OPT oligopeptide transporter family (PMID 9643541)	1.51	up
SPAC1399.01c	purine permease (predicted)	1.68	up
SPBC1683.12	nicotinic acid plasma membrane transporter (predicted)	1.73	up
mam1	M-factor transporter Mam1 (PMID 9191268)	1.68	up
ght3	hexose transporter Ght3 (PMID 10735857)	4.49	up
ght1	hexose transporter Ght1 (PMID 10735857)	5.43	up
ght6	hexose transporter Ght6 (PMID 10735857)	2.02	up
ght4	hexose transporter Ght4 (PMID 10735857)	5.46	up
SPAC11D3.18c	nicotinic acid plasma membrane transporter (predicted)	1.81	up
SPCC757.11c	membrane transporter	1.57	up
ght5	hexose transporter Ght5 (PMID 10735857)	8.64	up
liz1	pantothenate transporter (PMID 15075270)	1.88	up
SPCC285.05	purine nucleoside transporter (predicted)	2.53	up
str3	siderophore-iron transporter Str3 (PMID 12888492)	2.17	up
frp1	ferric-chelate reductase Frp1	1.72	up
sod22	plasma membrane alkali metal cation/H+ antiporter Sod22	1.53	up
SPBC4F6.17c	mitochondrial matrix chaperone Hsp78 (predicted)	2.51	up
sut1	alpha-glucoside transporter (PMID 11136464)	1.87	up
SPAC3H1.06c	membrane transporter (predicted)	1.65	up
*SPAC19G12.05	mitochondrial citrate transporter	0.63	down
SPCC569.05c	spermidine family transporter (predicted)	0.54	down
pdr1	ABC transporter Pdr1	0.61	down
SPAC227.03c	mitochondrial NAD+ transporter	0.6	down
SPBC409.08	spermine family transporter (predicted)	0.5	down
SPBP26C9.03c	iron ion transporter (predicted)	0.62	down
SPAC1002.16c	nicotinic acid plasma membrane transporter (predicted)	0.62	down
SPBC3H7.02	sulfate transporter (predicted)	0.41	down
SPAC24H6.02c	TIM23 translocase complex subunit Tim15	0.65	down
SPBC887.17	uracil permease (predicted)	0.55	down
SPCC576.17c	membrane transporter	0.44	down
SPAC9.10	amino acid permease, unknown 2	0.6	down
*atp7	F0-ATPase subunit D	0.56	down
SPBC1683.01	inorganic phosphate transporter (predicted)	0.63	down
ght2	hexose transporter Ght2 (PMID 10735857)	0.57	down
SPCC1442.03	ATP-Mg/Pi carrier homolog	0.56	down
SPAC869.05c	sulfate transporter (predicted)	0.53	down
SPAC4G9.20c	mitochondrial carrier with solute carrier repeats	0.53	down
*SPBC29A3.11c	mitochondrial carboxylic acid transporter	0.59	down
SPCC794.04c	membrane transporter	0.38	down
amine/amino acid/organic acid/carboxylic acid transport
SPCC965.11c	amino acid transporter (predicted)	1.81	up
SPBPB2B2.01	amino acid permease, unknown 12	3.15	up
pas1	cyclin Pas1	1.85	up
SPAC869.10c	proline specific permease (predicted)	1.94	up
SPBPB10D8.08	amino acid permease, unknown 7	1.99	up
meu22	amino acid permease, unknown 11	1.5	up
SPAP7G5.06	amino acid permease, unknown 4	2.52	up
isp5	amino acid permease Isp5	10.19	up
SPBC409.08	spermine family transporter (predicted)	0.5	down
SPCC569.05c	spermidine family transporter (predicted)	0.54	down
SPBPB10D8.01	cysteine transporter (predicted)	0.54	down
SPAC9.10	amino acid permease, unknown 2	0.6	down
carbohydrate/monosaccharide transport
ght5	hexose transporter Ght5 (PMID 10735857)	8.64	up
ght6	hexose transporter Ght6 (PMID 10735857)	2.02	up
ght3	hexose transporter Ght3 (PMID 10735857)	4.49	up
sut1	alpha-glucoside transporter (PMID 11136464)	1.87	up
ght1	hexose transporter Ght1 (PMID 10735857)	5.43	up
ght4	hexose transporter Ght4 (PMID 10735857)	5.46	up
ght2	hexose transporter Ght2 (PMID 10735857)	0.57	down
cofactor transport
SPBC1683.12	nicotinic acid plasma membrane transporter (predicted)	1.73	up
liz1	pantothenate transporter (PMID 15075270)	1.88	up
SPAC11D3.18c	nicotinic acid plasma membrane transporter (predicted)	1.81	up
SPAC1002.16c	nicotinic acid plasma membrane transporter (predicted)	0.62	down
SPAC227.03c	mitochondrial NAD+ transporter	0.6	down
nucleotide transport/nicotinamide mononucleotide transport
SPAC11D3.18c	nicotinic acid plasma membrane transporter (predicted)	1.81	up
SPBC1683.12	nicotinic acid plasma membrane transporter (predicted)	1.73	up
SPBC887.17	uracil permease (predicted)	0.55	down
SPAC1002.16c	nicotinic acid plasma membrane transporter (predicted)	0.62	down
vitamin transport
liz1	pantothenate transporter (PMID 15075270)	1.88	up
SPCC576.17c	membrane transporter	0.44	down
SPAC9.10	amino acid permease, unknown 2	0.6	down
iron ion transport/iron assimilation/iron assimilation by reduction and transport/ion transport/transition metal ion transport/di-, tri-valent inorganic cation transport/anion transport
fip1	iron permease Fip1	2.24	up
str3	siderophore-iron transporter Str3 (PMID 12888492)	2.17	up
frp1	ferric-chelate reductase Frp1	1.72	up
sod22	plasma membrane alkali metal cation/H+ antiporter Sod22	1.53	up
fio1	iron transport multicopper oxidase Fio1	2.25	up
*SPAC19G12.05	mitochondrial citrate transporter	0.63	down
SPAC869.05c	sulfate transporter (predicted)	0.53	down
SPBP26C9.03c	iron ion transporter (predicted)	0.62	down
SPBC3H7.02	sulfate transporter (predicted)	0.41	down
atp7	F0-ATPase subunit D	0.56	down
SPBC1683.01	inorganic phosphate transporter (predicted)	0.63	down
mitochondrial transport
SPBC4F6.17c	mitochondrial matrix chaperone Hsp78 (predicted)	2.51	up
SPCC1442.03	ATP-Mg/Pi carrier homolog	0.56	down
*SPAC19G12.05	mitochondrial citrate transporter	0.63	down
SPAC24H6.02c	TIM23 translocase complex subunit Tim15	0.65	down
SPAC4G9.20c	mitochondrial carrier with solute carrier repeats	0.53	down
*SPBC29A3.11c	mitochondrial carboxylic acid transporter	0.59	down
atp7	F0-ATPase subunit D	0.56	down
SPAC227.03c	mitochondrial NAD+ transporter	0.6	down
*mas1	mitochondrial processing peptidase complex beta subunit Qcr1	0.61	down
Metabolic/biosynthetic process
disaccharide metabolic process/glycoside metabolic process/oligosaccharide metabolic process
SPACUNK4.16c	alpha,alpha-trehalose-phosphate synthase (predicted)	1.85	up
inv1	beta-fructofuranosidase	7.94	up
agl	alpha-glucosidase Agl1	1.68	up
tps1	alpha,alpha-trehalose-phosphate synthase [UDP-forming]	1.53	up
mal1	alpha-glucosidase Mal1 (predicted)	0.64	down
SPBC16H5.09c	alpha-1,2-mannosyltransferase (predicted)	0.66	down
SPAC22F8.05	alpha,alpha-trehalose-phosphate synthase (predicted)	0.48	down
galactose metabolic process
SPBPB2B2.13	galactokinase Gal1 (predicted)	1.63	up
SPBPB2B2.12c	UDP-glucose 4-epimerase	6.46	up
SPBPB2B2.10c	galactose-1-phosphate uridylyltransferase (predicted)	1.62	up
glutamine family amino acid metabolic process/asparagine/asparagine metabolic process/glutamine family amino acid catabolic process/asparagine catabolic process
SPBPB2B2.05	GMP synthase [glutamine-hydrolyzing] (predicted)	2.92	up
car1	arginase Car1 (PMID 7985419)	2.34	up
SPAC186.03 /// SPBPB21E7.09	L-asparaginase /// L-asparaginase (predicted)	2.33	up
SPAC869.10c	proline specific permease (predicted)	1.94	up
arg7	argininosuccinate lyase (PMID 1868575)	1.58	up
SPAC977.12 /// SPBPB8B6.05c	L-asparaginase (predicted) /// L-asparaginase (predicted)	0.65	down
SPBPB8B6.05c	L-asparaginase (predicted)	0.55	down
cellular aldehyde metabolic process
SPAC922.07c	aldehyde dehydrogenase (predicted)	1.67	up
plr	pyridoxal reductase (PMID 10438489)	1.51	up
SPBP26C9.01c	hydroxyacid dehydrogenase (predicted)	2.52	up
glycoside biosynthetic process/disaccharide biosynthetic process/trehalose biosynthetic process/trehalose metabolic process
SPACUNK4.16c	alpha,alpha-trehalose-phosphate synthase (predicted)	1.85	up
tps1	alpha,alpha-trehalose-phosphate synthase [UDP-forming]	1.53	up
SPAC22F8.05	alpha,alpha-trehalose-phosphate synthase (predicted)	0.48	down
Oxidation reduction
SPAC922.07c	aldehyde dehydrogenase (predicted)	1.67	up
SPAC1093.02	pyridoxamine 5'-phosphate oxidase (predicted)	1.52	up
ero11	ER oxidoreductin Ero1a	1.85	up
SPCC663.08c	short chain dehydrogenase (predicted)	1.76	up
fio1	iron transport multicopper oxidase Fio1	2.25	up
plr	pyridoxal reductase (PMID 10438489)	1.51	up
SPCC1739.08c	short chain dehydrogenase	6.91	up
*etr1	enoyl-[acyl-carrier protein] reductase	1.7	up
SPCC1223.09	uricase (predicted)	2.75	up
isp7	2-OG-Fe(II) oxygenase superfamily protein	2.07	up
*SPAC2E1P3.01	zinc binding dehydrogenase	1.73	up
frp1	ferric-chelate reductase Frp1	1.72	up
SPCC794.01c	glucose-6-phosphate 1-dehydrogenase (predicted)	3.13	up
SPAC1039.06	alanine racemase (predicted)	2.14	up
SPBP26C9.01c	hydroxyacid dehydrogenase (predicted)	2.52	up
*ade9	C-1-tetrahydrofolatesynthase/methylenetetrahydrof olatedehydrogenase/methylenetetrahydrofolatecyclohydrolase/ formyltetrahydrofolatesynthetase	0.63	down
*gut2	glycerol-3-phosphate dehydrogenase Gut2	0.42	down
*cad1	sulfide-quinone oxidoreductase	0.39	down
SPCC1739.06c	uroporphyrin methyltransferase (predicted)	0.56	down
*qcr7	ubiquinol-cytochrome-c reductase complex subunit 6	0.66	down
*rip1	ubiquinol-cytochrome-c reductase complex subunit 5	0.53	down
*SPAC3A11.07	NADH dehydrogenase	0.48	down
Ribosome biogenesis
SPBC2D10.19c	sequence orphan	0.66	down
dbp2	ATP-dependent RNA helicase Dbp2	0.51	down
SPBC1711.07	WD repeat protein Rrb1 (predicted)	0.66	down
SPBP8B7.20c	RNA methyltransferase Nop2 (predicted)	0.65	down
SPAC12G12.02	rRNA processing protein, unnamed	0.63	down
SPBC336.02	18S rRNA dimethylase	0.62	down
SPAC23C11.03	U3 snoRNP-associated protein Mpp1 (predicted)	0.65	down
prh1	ATP-dependent RNA helicase Prh1	0.65	down
SPAC18B11.06	U3 snoRNP-associated protein Lcp5 (predicted)	0.63	down
sda1	SDA1 family protein	0.66	down
SPAC1486.09	ribosome biogenesis protein Nob1 (predicted)	0.65	down
SPAC227.02c	rRNA processing protein Rrp15 (predicted)	0.63	down
rrp8	rRNA methyltransferase Rrp8 (predicted)	0.63	down
SPAC19A8.07c	U3 snoRNP-associated protein Imp4 (predicted)	0.59	down
dbp3	ATP-dependent RNA helicase Dbp3 (predicted)	0.61	down
SPBC4F6.07c	ATP-dependent RNA helicase Mak5 (predicted)	0.64	down
skb15	Shk1 kinase binding protein 15	0.65	down
SPBC24C6.02	ATP-dependent RNA helicase Spb4 (predicted)	0.66	down
SPBC1539.10	ribosome biogenesis protein Nop16 (predicted)	0.65	down
Meiosis/M phase of meiotic cell cycle
SPAC17G6.13	sequence orphan	2.52	up
SPAC11D3.03c	meiotic chromosome segregation protein	4.91	up
SPCC330.04c	DUF1773 family protein 3	1.76	up
ste7	meiotic suppressor protein Ste7	2.57	up
SPAC22H12.01c	sequence orphan	2.55	up
meu22	amino acid permease, unknown 11	1.5	up
SPAC29A4.12c	sequence orphan	1.61	up
meu10	conserved fungal family	2.76	up
SPAC4G9.07	S. pombe specific UPF0300 family protein 2	1.54	up
meu31	sequence orphan	1.62	up
mug39	UBX domain protein Ubx3	1.9	up
ght6	hexose transporter Ght6 (PMID 10735857)	2.02	up
nep2	nedd8 protease Nep2	3.68	up
SPBC359.06	adducin	5.86	up
SPAC6C3.07	sequence orphan	1.57	up
otu1	ubiquitin-specific protease (predicted)	1.54	up
mei2	RNA-binding protein involved in meiosis Mei2	1.53	up
rem1	meiosis-specific cyclin Rem1	2.14	up
SPBC106.08c	DUF1773 family protein 1	0.49	down
*SPACUNK4.19	sequence orphan	0.43	down
mug5	meiotically upregulated gene Mug5	0.63	down
#mts2	transcription factor Pcr1	0.63	down
SPAC630.15	sequence orphan	0.62	down
SPCC1322.07c	sequence orphan	0.57	down
bqt1	bouquet formation protein Bqt1	0.66	down
Others
SPBC1271.05c	zinc finger protein zf-AN1 type	1.92	up
aes1	enhancer of RNA-mediated gene silencing (PMID 12034844)	3.4	up
SPBC1773.13	aromatic aminotransferase (predicted)	1.66	up
#scr1	transcription factor Scr1	1.5	up
sti1	chaperone activator Sti1 (predicted)	1.65	up
SPBC3B9.01	Hsp70 nucleotide exchange factor (predicted)	1.98	up
cdc37	Hsp90 co-chaperone Cdc37	1.64	up
ipk1	inositol 1,3,4,5,6-pentakisphosphate (IP5) kinase (PMID 10960485)	2.49	up
mug146	meiotically upregulated gene Mug46	2.86	up
ats1	N-acetyltransferase Ats1 (predicted)	1.58	up
gmh1	alpha-1,2-galactosyltransferase Gmh1	1.53	up
SPAC4G9.12	gluconokinase	1.55	up
SPCC1672.03c	guanine deaminase (predicted)	1.94	up
hpm1	homologous Pmf1p factor 1	4.25	up
SPBC8E4.03	agmatinase 2 (predicted)	2.23	up
alr2	alanine racemase Alr2 (PMID 11244061)	1.69	up
SPCC550.07	acetamidase (predicted)	3.72	up
SPAC869.01	amidase (predicted)	2.29	up
SPBC1683.04	glycosyl hydrolase family 3	1.82	up
SPCPB16A4.07c	sequence orphan	1.51	up
SPAC1039.08	serine acetyltransferase (predicted)	2.25	up
SPAC1002.17c	uracil phosphoribosyltransferase (predicted)	3.46	up
rgs1	regulator of G-protein signaling Rgs1	1.52	up
SPAC27D7.09c /// SPAC27D7.10c	S. pombe specific But2 family protein /// S. pombe specific But2 family protein	1.83	up
SPBC1683.02	adenine deaminase (predicted)	1.63	up
SPBC215.10	haloacid dehalogenase-like hydrolase	1.6	up
SPCC70.10	sequence orphan	1.9	up
#SPCC1223.13	transcription factor (predicted)	1.84	up
SPAC16C9.05	PHD finger containing protein	1.58	up
*SPAC4F10.17	conserved fungal protein	2.08	up
SPCC576.02	hydantoin racemase family (predicted)	1.92	up
SPCC584.16c	sequence orphan	3.23	up
SPCC63.05	TAP42 family protein (predicted)	1.73	up
*SPAC6C3.03c	sequence orphan	2.58	up
SPBC800.11	inosine-uridine preferring nucleoside hydrolase (predicted)	1.55	up
SPAPB1A10.05	sequence orphan	1.52	up
*SPBPB7E8.02	conserved protein (fungal bacterial protazoan)	2.64	up
urg1	GTP cyclohydrolase (predicted)	5.06	up
mrpl16	mitochondrial ribosomal protein subunit L16	0.64	down
mrpl8	mitochondrial ribosomal protein subunit L8	0.66	down
tlh2	RecQ type DNA helicase Tlh1	0.42	down
*cox13	cytochrome c oxidase subunit VIa	0.55	down
SPBC19C2.13c	conserved eukaryotic protein	0.64	down
rpb12	DNA-directed RNA polymerase I, II and III subunit Rpc10	0.62	down
#SPCC1393.08	transcription factor (predicted)	0.64	down
fta6	Sim4 and Mal2 associated (4 and 2 associated) protein 6 (PMID 16079914)	0.61	down
SPBC16C6.12c	Las1-like protein	0.63	down
map2	P-factor (PMID 8314086)	0.63	down
*SPBC776.15c	dihydrolipoamide S-succinyltransferase, e2 component of oxoglutarate dehydrogenase complex (predicted)	0.65	down
SPAC1786.02	phospholipase (predicted)	0.49	down
SPAC27F1.06c	FKBP-type peptidyl-prolyl cis-trans isomerase (predicted)	0.58	down
SPBC3D6.03c	tRNA endonuclease (predicted)	0.57	down
rnc1	RNA-binding protein that suppresses calcineurin deletion Rnc1	0.54	down
set5	histone lysine methyltransferase Set5 (predicted)	0.64	down
*SPBC1306.01c	translation elongation factor G	0.59	down
pyp1	tyrosine phosphatase Pyp1	0.56	down
SPCC569.02c	S. pombe specific UPF0321 family protein 2	0.54	down
*SPAPJ691.03	DUF543 family protein	0.65	down
SPCC24B10.18	human Leydig cell tumor 10 kDa protein homolog	0.62	down
SPBP22H7.10c	conserved fungal protein	0.54	down
SPCC569.03	DUF1773 family protein 4	0.58	down
SPBC32H8.05	conserved fungal protein	0.62	down
SPBPB2B2.08	conserved fungal protein	0.46	down
SPBC215.06c	human LYHRT homolog	0.57	down
SPAC212.08c /// SPAC750.07c	GPI anchored protein (predicted) /// S. pombe specific GPI anchored protein family 1	0.54	down
*SPAC1B3.04c	mitochondrial GTPase Guf1 (predicted)	0.57	down
SPBC713.05	WD repeat protein, human MAPK organizer 1 (MORG1) family	0.64	down
SPAC750.03c /// SPAC977.03 /// SPBC1348.04	methyltransferase (predicted) /// methyltransferase (predicted) /// methyltransferase (predicted)	0.48	down
SPBC106.17c	homoserine O-acetyltransferase (predicted)	0.59	down
SPCC1442.05c	conserved fungal protein	0.53	down
SPBC1711.15c	sequence orphan	0.54	down
SPBC25H2.09	DUF1690 family protein	0.55	down
SPAC26F1.11	sequence orphan	0.37	down
*SPAC31A2.06	conserved fungal protein	0.65	down
SPAC683.02c	zf-CCHC type zinc finger protein	0.54	down
SPAPB1A10.14	F-box protein, unnamed	0.41	down
wtf13 /// wtf16 /// wtf18	wtf element Wtf13 /// wtf element Wtf16 /// wtf element Wtf18	0.51	down
SPBPB10D8.02c	arylsulfatase (predicted)	0.53	down
#SPAC2H10.01	transcription factor	0.34	down
#SPBC530.11c	transcription factor (predicted)	0.62	down
SPAC19B12.11c	zinc finger protein	0.66	down
trm13	tRNA 2'-O-methyltransferase Trm13 (predicted)	0.65	down
SPAC25B8.15c	wybutosine biosynthesis protein Tyw3	0.66	down
SPAC977.13c	unknown	1.61	up
SPCC18B5.02c	unknown	1.76	up
SPBPB21E7.08	unknown	2.56	up
Genes marked with * was previously localized in the mitochondrion
Genes marked with # are predicted transcription factor
