# Supplementary material for: The Global Transcriptional Response of Fission Yeast to Hydrogen Sulfide
Source: PLoS One. 2011 Dec 2;6(12):e28275. doi: 10.1371/journal.pone.0028275 (PMC3229568; doi:10.1371/journal.pone.0028275)
Supplement: Table S2 — Overlap between genes that display a 1.5 fold change (FDR<0.05) in expression in response to H2S with the cellular environmental stress response genes and genes whose expression changed 2 fold in response to the 5 different environmental stresses. (XLS) [file pone.0028275.s002.xls]

## Sheet: sheet 1
Table S2
Overlap between genes that display a 1.5 fold change (FDR<0.05) in expression in response to H2S with the cellular environmental stress response genes and genes whose expression changed 2 fold in response to the 5 different environmental stresses.
	Induced genes
Gene symbol	Gene annotation	Fold change
CESR
SPBC1271.08c	sequence orphan	6.80165
ght3	hexose transporter Ght3 (PMID 10735857)	4.49081
SPBC1271.07c	N-acetyltransferase (predicted)	6.5161
SPBPB2B2.12c	UDP-glucose 4-epimerase	6.45593
ght4	hexose transporter Ght4 (PMID 10735857)	5.45886
SPBC1683.06c	uridine ribohydrolase (predicted)	5.45201
SPBP26C9.01c	hydroxyacid dehydrogenase (predicted)	2.52175
SPCC70.08c	methyltransferase (predicted)	2.6679
SPBC4F6.17c	mitochondrial matrix chaperone Hsp78 (predicted)	2.50772
SPCC191.01	sequence orphan	2.1608
SPAC11D3.09	agmatinase (predicted)	2.2766
psi	DNAJ domain protein Psi1	2.11671
ero11	ER oxidoreductin Ero1a	1.84705
SPAC1F8.04c	hydrolase (predicted)	2.27061
SPAC17G6.13	sequence orphan	2.52176
SPAC17G6.03	phosphoprotein phosphatase	1.99128
SPCC1739.08c	short chain dehydrogenase	6.90616
SPCC338.18	sequence orphan	4.49056
SPAC2E1P3.01	zinc binding dehydrogenase	1.73019
SPBC1105.13c	sequence orphan	1.89859
SPAPJ691.02	yippee-like protein	2.02239
SPBC16D10.08c	heat shock protein Hsp104 (predicted)	2.1579
SPAC11D3.17	zinc finger protein	2.43615
SPAC22H12.01c	sequence orphan	2.5526
SPACUNK4.16c	alpha,alpha-trehalose-phosphate synthase (predicted)	1.84898
SPAC27D7.09c	S. pombe specific But2 family protein	2.38001
SPAC186.03 /// SPBPB21E7.09	L-asparaginase /// L-asparaginase (predicted)	2.32628
SPBP4H10.10	rhomboid family protease	2.52795
mug39	UBX domain protein Ubx3	1.90083
SPAC11D3.01c	conserved fungal protein	1.88769
pas1	cyclin Pas1	1.84981
ppr1	L-azetidine-2-carboxylic acid acetyltransferase (PMID 12761200)	1.95119
SPAC3A11.10c	dipeptidyl aminopeptidase (predicted)	1.57391
SPBPB2B2.13	galactokinase Gal1 (predicted)	1.62795
SPBC119.03	S-adenosylmethionine-dependent methyltransferase (predicted)	1.55687
SPBC30D10.14	dienelactone hydrolase family	1.63254
hsp16	heat shock protein Hsp16	1.85177
etr1	enoyl-[acyl-carrier protein] reductase	1.69709
SPAC4H3.03c	glucan 1,4-alpha-glucosidase (predicted)	1.90301
SPCC757.11c	membrane transporter	1.5691
tps1	alpha,alpha-trehalose-phosphate synthase [UDP-forming]	1.52919
ucp10	UBA/UAS domain protein Ucp10	1.66417
SPAC27D7.09c /// SPAC27D7.10c	S. pombe specific But2 family protein /// S. pombe specific But2 family protein	1.82616
SPCC320.03	transcription factor (predicted)	1.5388
SPBPB2B2.10c	galactose-1-phosphate uridylyltransferase (predicted)	1.6186
plr	pyridoxal reductase (PMID 10438489)	1.51352
SPBPB2B2.11	nucleotide-sugar 4,6-dehydratase (predicted)	1.52327
SPAC4H3.04c	UPF0103 family	1.58169
ubc8	ubiquitin conjugating enzyme Ubc8	1.52813
SPAC977.13c		1.61465
SPCC576.04	bax inhibitor-like protein	1.58388
SPCC1235.01	sequence orphan	1.67853
isp6	vacuolar serine protease Isp6	1.50306
rad16	Rad16 homolog Rhp16	1.51972
SPAC13F5.07c	previusly annotated as dubious, may not be protein coding	1.53545
SPBC1711.12	serine peptidase (predicted)	1.50973
SPCC663.08c	short chain dehydrogenase (predicted)	1.75506
gst2	glutathione S-transferase Gst2	1.62821
H2O2
SPCC1739.08c	short chain dehydrogenase	6.90616
SPAC4H3.03c	glucan 1,4-alpha-glucosidase (predicted)	1.90301
SPAC4F10.17	conserved fungal protein	2.07542
SPAC1F8.04c	hydrolase (predicted)	2.27061
SPCC663.08c	short chain dehydrogenase (predicted)	1.75506
SPAC11D3.01c	conserved fungal protein	1.88769
SPCC70.08c	methyltransferase (predicted)	2.6679
SPCC18B5.02c		1.76217
ppr1	L-azetidine-2-carboxylic acid acetyltransferase (PMID 12761200)	1.95119
SPBC1271.08c	sequence orphan	6.80165
SPAC2E1P3.01	zinc binding dehydrogenase	1.73019
SPBPB2B2.01	amino acid permease, unknown 12	3.14637
SPCC576.02	hydantoin racemase family (predicted)	1.91512
SPCC338.18	sequence orphan	4.49056
isp6	vacuolar serine protease Isp6	1.50306
SPCC191.01	sequence orphan	2.1608
SPBPB2B2.12c	UDP-glucose 4-epimerase	6.45593
etr1	enoyl-[acyl-carrier protein] reductase	1.69709
SPAPJ691.02	yippee-like protein	2.02239
gst2	glutathione S-transferase Gst2	1.62821
SPBP4H10.10	rhomboid family protease	2.52795
SPAC13F5.07c	previusly annotated as dubious, may not be protein coding	1.53545
SPAC3A11.10c	dipeptidyl aminopeptidase (predicted)	1.57391
SPBC1683.06c	uridine ribohydrolase (predicted)	5.45201
SPBPB2B2.10c	galactose-1-phosphate uridylyltransferase (predicted)	1.6186
SPAC977.13c		1.61465
alr2	alanine racemase Alr2 (PMID 11244061)	1.68603
SPBPB2B2.11	nucleotide-sugar 4,6-dehydratase (predicted)	1.52327
SPCC576.04	bax inhibitor-like protein	1.58388
SPBC1271.07c	N-acetyltransferase (predicted)	6.5161
SPBC119.03	S-adenosylmethionine-dependent methyltransferase (predicted)	1.55687
SPAC4H3.04c	UPF0103 family	1.58169
SPBC1271.05c	zinc finger protein zf-AN1 type	1.91969
SPAC186.03 /// SPBPB21E7.09	L-asparaginase /// L-asparaginase (predicted)	2.32628
SPAC11D3.09	agmatinase (predicted)	2.2766
SPAC1399.01c	purine permease (predicted)	1.67894
SPCC757.11c	membrane transporter	1.5691
plr	pyridoxal reductase (PMID 10438489)	1.51352
pof14	F-box protein Pof14	1.52458
SPAC27D7.09c	S. pombe specific But2 family protein	2.38001
SPAC27D7.09c /// SPAC27D7.10c	S. pombe specific But2 family protein /// S. pombe specific But2 family protein	1.82616
SPCC1235.01	sequence orphan	1.67853
ucp10	UBA/UAS domain protein Ucp10	1.66417
SPBP26C9.01c	hydroxyacid dehydrogenase (predicted)	2.52175
frp1	ferric-chelate reductase Frp1	1.72041
SPAC11D3.17	zinc finger protein	2.43615
SPBC1711.12	serine peptidase (predicted)	1.50973
ubc8	ubiquitin conjugating enzyme Ubc8	1.52813
SPCC1223.09	uricase (predicted)	2.7475
car1	arginase Car1 (PMID 7985419)	2.33502
gti1	gluconate transporter inducer Gti1	1.87489
tps1	alpha,alpha-trehalose-phosphate synthase [UDP-forming]	1.52919
hsp16	heat shock protein Hsp16	1.85177
SPBC215.10	haloacid dehalogenase-like hydrolase	1.59678
SPCC1223.13	transcription factor (predicted)	1.83809
gmh1	alpha-1,2-galactosyltransferase Gmh1	1.53491
SPAC17G6.03	phosphoprotein phosphatase	1.99128
SPBPB2B2.13	galactokinase Gal1 (predicted)	1.62795
SPAC922.07c	aldehyde dehydrogenase (predicted)	1.66925
SPBC30D10.14	dienelactone hydrolase family	1.63254
SPAC22H12.01c	sequence orphan	2.5526
pas1	cyclin Pas1	1.84981
rad16	Rad16 homolog Rhp16	1.51972
SPBC8E4.03	agmatinase 2 (predicted)	2.22709
SPAC4G9.12	gluconokinase	1.5539
SPBC1105.13c	sequence orphan	1.89859
SPCC584.16c	sequence orphan	3.23408
SPBC1773.13	aromatic aminotransferase (predicted)	1.65995
SPBC359.06	adducin	5.8621
SPCC320.03	transcription factor (predicted)	1.5388
liz1	pantothenate transporter (PMID 15075270)	1.87644
Heat
hsp16	heat shock protein Hsp16	1.85177
SPBC16D10.08c	heat shock protein Hsp104 (predicted)	2.1579
SPCC338.18	sequence orphan	4.49056
SPBC4F6.17c	mitochondrial matrix chaperone Hsp78 (predicted)	2.50772
SPAC4H3.03c	glucan 1,4-alpha-glucosidase (predicted)	1.90301
psi	DNAJ domain protein Psi1	2.11671
SPAC27D7.09c	S. pombe specific But2 family protein	2.38001
SPAC27D7.09c /// SPAC27D7.10c	S. pombe specific But2 family protein /// S. pombe specific But2 family protein	1.82616
SPBC1105.13c	sequence orphan	1.89859
SPBC1271.08c	sequence orphan	6.80165
SPBC3B9.01	Hsp70 nucleotide exchange factor (predicted)	1.97584
SPAC17G6.13	sequence orphan	2.52176
SPCC191.01	sequence orphan	2.1608
SPBC1711.12	serine peptidase (predicted)	1.50973
SPAC22H12.01c	sequence orphan	2.5526
SPCC576.04	bax inhibitor-like protein	1.58388
SPBC30D10.14	dienelactone hydrolase family	1.63254
etr1	enoyl-[acyl-carrier protein] reductase	1.69709
SPBPB2B2.12c	UDP-glucose 4-epimerase	6.45593
SPACUNK4.16c	alpha,alpha-trehalose-phosphate synthase (predicted)	1.84898
sti1	chaperone activator Sti1 (predicted)	1.64709
SPAC2E1P3.01	zinc binding dehydrogenase	1.73019
SPCC1739.08c	short chain dehydrogenase	6.90616
SPBC1271.07c	N-acetyltransferase (predicted)	6.5161
SPAPB1A10.05	sequence orphan	1.51767
SPBC359.06	adducin	5.8621
tps1	alpha,alpha-trehalose-phosphate synthase [UDP-forming]	1.52919
SPBC119.03	S-adenosylmethionine-dependent methyltransferase (predicted)	1.55687
pas1	cyclin Pas1	1.84981
SPBC1683.04	glycosyl hydrolase family 3	1.82153
otu1	ubiquitin-specific protease (predicted)	1.54201
SPCC584.16c	sequence orphan	3.23408
SPCC338.06c	heat shock protein Hsp20 family	1.92585
SPCC1235.01	sequence orphan	1.67853
ubc8	ubiquitin conjugating enzyme Ubc8	1.52813
SPCC330.04c	DUF1773 family protein 3	1.75537
SPBP4H10.10	rhomboid family protease	2.52795
SPAC4F10.17	conserved fungal protein	2.07542
SPBPB2B2.13	galactokinase Gal1 (predicted)	1.62795
SPBPB2B2.11	nucleotide-sugar 4,6-dehydratase (predicted)	1.52327
mug39	UBX domain protein Ubx3	1.90083
rad16	Rad16 homolog Rhp16	1.51972
ppr1	L-azetidine-2-carboxylic acid acetyltransferase (PMID 12761200)	1.95119
isp6	vacuolar serine protease Isp6	1.50306
SPBPB2B2.10c	galactose-1-phosphate uridylyltransferase (predicted)	1.6186
SPCC757.11c	membrane transporter	1.5691
SPAC977.13c		1.61465
ght3	hexose transporter Ght3 (PMID 10735857)	4.49081
SPCC320.03	transcription factor (predicted)	1.5388
SPAPJ691.02	yippee-like protein	2.02239
SPCC70.08c	methyltransferase (predicted)	2.6679
ucp10	UBA/UAS domain protein Ucp10	1.66417
ero11	ER oxidoreductin Ero1a	1.84705
SPAC3A11.10c	dipeptidyl aminopeptidase (predicted)	1.57391
SPAC11D3.01c	conserved fungal protein	1.88769
SPAC11D3.09	agmatinase (predicted)	2.2766
ssa1	heat shock protein Ssa1	2.98166
hri1	eIF2 alpha kinase Hri1	2.9852
SPAC1093.02	pyridoxamine 5'-phosphate oxidase (predicted)	1.51705
SPAC4H3.04c	UPF0103 family	1.58169
hri2	eIF2 alpha kinase Hri2	1.75875
plr	pyridoxal reductase (PMID 10438489)	1.51352
agl	alpha-glucosidase Agl1	1.67789
ght4	hexose transporter Ght4 (PMID 10735857)	5.45886
SPCC63.05	TAP42 family protein (predicted)	1.7342
SPAC186.03 /// SPBPB21E7.09	L-asparaginase /// L-asparaginase (predicted)	2.32628
SPAC16C9.05	PHD finger containing protein	1.58374
SPBPB2B2.05	GMP synthase [glutamine-hydrolyzing] (predicted)	2.92197
pof14	F-box protein Pof14	1.52458
SPBP26C9.01c	hydroxyacid dehydrogenase (predicted)	2.52175
SPBPB7E8.02	conserved protein (fungal bacterial protazoan)	2.64264
ats1	N-acetyltransferase Ats1 (predicted)	1.58479
SPCC550.07	acetamidase (predicted)	3.71802
SPAC922.07c	aldehyde dehydrogenase (predicted)	1.66925
SPAC11D3.18c	nicotinic acid plasma membrane transporter (predicted)	1.80761
inv1	beta-fructofuranosidase	7.94096
SPBC1683.06c	uridine ribohydrolase (predicted)	5.45201
Cd
hsp16	heat shock protein Hsp16	1.85177
SPBC16D10.08c	heat shock protein Hsp104 (predicted)	2.1579
SPCC338.18	sequence orphan	4.49056
SPAC4H3.03c	glucan 1,4-alpha-glucosidase (predicted)	1.90301
urg1	GTP cyclohydrolase (predicted)	5.05561
SPAC17G6.13	sequence orphan	2.52176
SPBC4F6.17c	mitochondrial matrix chaperone Hsp78 (predicted)	2.50772
SPAC1002.17c	uracil phosphoribosyltransferase (predicted)	3.46313
etr1	enoyl-[acyl-carrier protein] reductase	1.69709
psi	DNAJ domain protein Psi1	2.11671
SPAPB1A10.05	sequence orphan	1.51767
SPCC191.01	sequence orphan	2.1608
SPBC3B9.01	Hsp70 nucleotide exchange factor (predicted)	1.97584
SPAC2E1P3.01	zinc binding dehydrogenase	1.73019
SPBC30D10.14	dienelactone hydrolase family	1.63254
tps1	alpha,alpha-trehalose-phosphate synthase [UDP-forming]	1.52919
SPBC1271.08c	sequence orphan	6.80165
SPBC1711.12	serine peptidase (predicted)	1.50973
SPACUNK4.16c	alpha,alpha-trehalose-phosphate synthase (predicted)	1.84898
SPCC576.04	bax inhibitor-like protein	1.58388
SPAC22H12.01c	sequence orphan	2.5526
SPAC977.13c		1.61465
SPAC27D7.09c	S. pombe specific But2 family protein	2.38001
SPAC27D7.09c /// SPAC27D7.10c	S. pombe specific But2 family protein /// S. pombe specific But2 family protein	1.82616
SPCC757.11c	membrane transporter	1.5691
SPBPB2B2.05	GMP synthase [glutamine-hydrolyzing] (predicted)	2.92197
SPBC1683.06c	uridine ribohydrolase (predicted)	5.45201
isp7	2-OG-Fe(II) oxygenase superfamily protein	2.07424
isp6	vacuolar serine protease Isp6	1.50306
SPBPB2B2.12c	UDP-glucose 4-epimerase	6.45593
SPCC1235.01	sequence orphan	1.67853
ssa1	heat shock protein Ssa1	2.98166
SPBC1683.04	glycosyl hydrolase family 3	1.82153
otu1	ubiquitin-specific protease (predicted)	1.54201
pas1	cyclin Pas1	1.84981
SPBC119.03	S-adenosylmethionine-dependent methyltransferase (predicted)	1.55687
SPCC1739.08c	short chain dehydrogenase	6.90616
SPBPB7E8.02	conserved protein (fungal bacterial protazoan)	2.64264
frp1	ferric-chelate reductase Frp1	1.72041
sti1	chaperone activator Sti1 (predicted)	1.64709
hri2	eIF2 alpha kinase Hri2	1.75875
SPAC11D3.09	agmatinase (predicted)	2.2766
rad16	Rad16 homolog Rhp16	1.51972
plr	pyridoxal reductase (PMID 10438489)	1.51352
SPBP4H10.10	rhomboid family protease	2.52795
ubc8	ubiquitin conjugating enzyme Ubc8	1.52813
SPBPB2B2.01	amino acid permease, unknown 12	3.14637
mug39	UBX domain protein Ubx3	1.90083
gst2	glutathione S-transferase Gst2	1.62821
SPAC1093.02	pyridoxamine 5'-phosphate oxidase (predicted)	1.51705
SPCC338.06c	heat shock protein Hsp20 family	1.92585
gti1	gluconate transporter inducer Gti1	1.87489
SPAC186.03 /// SPBPB21E7.09	L-asparaginase /// L-asparaginase (predicted)	2.32628
hpm1	homologous Pmf1p factor 1	4.24689
ero11	ER oxidoreductin Ero1a	1.84705
SPCC584.16c	sequence orphan	3.23408
SPCC320.03	transcription factor (predicted)	1.5388
SPBPB2B2.13	galactokinase Gal1 (predicted)	1.62795
ucp10	UBA/UAS domain protein Ucp10	1.66417
SPBP26C9.01c	hydroxyacid dehydrogenase (predicted)	2.52175
SPAC11D3.01c	conserved fungal protein	1.88769
SPCC663.08c	short chain dehydrogenase (predicted)	1.75506
ght3	hexose transporter Ght3 (PMID 10735857)	4.49081
SPBPB2B2.10c	galactose-1-phosphate uridylyltransferase (predicted)	1.6186
SPAPJ691.02	yippee-like protein	2.02239
SPAC922.07c	aldehyde dehydrogenase (predicted)	1.66925
ght4	hexose transporter Ght4 (PMID 10735857)	5.45886
Sb
SPCC320.03	transcription factor (predicted)	1.5388
SPBC1105.13c	sequence orphan	1.89859
SPAC4H3.03c	glucan 1,4-alpha-glucosidase (predicted)	1.90301
SPAC27D7.09c	S. pombe specific But2 family protein	2.38001
SPAC27D7.09c /// SPAC27D7.10c	S. pombe specific But2 family protein /// S. pombe specific But2 family protein	1.82616
etr1	enoyl-[acyl-carrier protein] reductase	1.69709
tps1	alpha,alpha-trehalose-phosphate synthase [UDP-forming]	1.52919
SPCC191.01	sequence orphan	2.1608
SPCC1235.01	sequence orphan	1.67853
isp6	vacuolar serine protease Isp6	1.50306
SPACUNK4.16c	alpha,alpha-trehalose-phosphate synthase (predicted)	1.84898
psi	DNAJ domain protein Psi1	2.11671
SPBP4H10.10	rhomboid family protease	2.52795
SPCC576.04	bax inhibitor-like protein	1.58388
SPAC2E1P3.01	zinc binding dehydrogenase	1.73019
SPBC30D10.14	dienelactone hydrolase family	1.63254
SPAC22H12.01c	sequence orphan	2.5526
SPAC11D3.01c	conserved fungal protein	1.88769
hsp16	heat shock protein Hsp16	1.85177
MMS
hsp16	heat shock protein Hsp16	1.85177
SPCC18B5.02c		1.76217
gst2	glutathione S-transferase Gst2	1.62821
SPAC27D7.09c	S. pombe specific But2 family protein	2.38001
SPAC27D7.09c /// SPAC27D7.10c	S. pombe specific But2 family protein /// S. pombe specific But2 family protein	1.82616
SPCC663.08c	short chain dehydrogenase (predicted)	1.75506
SPBC16D10.08c	heat shock protein Hsp104 (predicted)	2.1579
SPAC1F8.04c	hydrolase (predicted)	2.27061
SPAC2E1P3.01	zinc binding dehydrogenase	1.73019
SPAC4H3.03c	glucan 1,4-alpha-glucosidase (predicted)	1.90301
SPBC1271.07c	N-acetyltransferase (predicted)	6.5161
SPBC1105.13c	sequence orphan	1.89859
SPAC17G6.13	sequence orphan	2.52176
SPBC1271.08c	sequence orphan	6.80165
SPBC30D10.14	dienelactone hydrolase family	1.63254
psi	DNAJ domain protein Psi1	2.11671
SPAC22H12.01c	sequence orphan	2.5526
SPCC338.18	sequence orphan	4.49056
SPCC1235.01	sequence orphan	1.67853
SPBC4F6.17c	mitochondrial matrix chaperone Hsp78 (predicted)	2.50772
tps1	alpha,alpha-trehalose-phosphate synthase [UDP-forming]	1.52919
SPCC576.02	hydantoin racemase family (predicted)	1.91512
SPBC119.03	S-adenosylmethionine-dependent methyltransferase (predicted)	1.55687
SPCC70.08c	methyltransferase (predicted)	2.6679
etr1	enoyl-[acyl-carrier protein] reductase	1.69709
SPACUNK4.16c	alpha,alpha-trehalose-phosphate synthase (predicted)	1.84898
plr	pyridoxal reductase (PMID 10438489)	1.51352
SPBPB2B2.12c	UDP-glucose 4-epimerase	6.45593
SPCC191.01	sequence orphan	2.1608
cdc37	Hsp90 co-chaperone Cdc37	1.63905
SPAC13F5.07c	previusly annotated as dubious, may not be protein coding	1.53545
frp1	ferric-chelate reductase Frp1	1.72041
SPBC3B9.01	Hsp70 nucleotide exchange factor (predicted)	1.97584
SPAC11D3.01c	conserved fungal protein	1.88769
SPAC977.13c		1.61465
SPAC11D3.17	zinc finger protein	2.43615
ppr1	L-azetidine-2-carboxylic acid acetyltransferase (PMID 12761200)	1.95119
SPBP26C9.01c	hydroxyacid dehydrogenase (predicted)	2.52175
	Repressed genes
Gene symbol	Gene annotation	Fold change
CESR
dbp2	ATP-dependent RNA helicase Dbp2	0.505655
SPAC683.02c	zf-CCHC type zinc finger protein	0.544008
rnc1	RNA-binding protein that suppresses calcineurin deletion Rnc1	0.542224
SPAC27F1.06c	FKBP-type peptidyl-prolyl cis-trans isomerase (predicted)	0.582198
SPBC887.17	uracil permease (predicted)	0.553965
SPAC18B11.06	U3 snoRNP-associated protein Lcp5 (predicted)	0.632087
SPBC16C6.12c	Las1-like protein	0.62941
set5	histone lysine methyltransferase Set5 (predicted)	0.637502
SPBC215.06c	human LYHRT homolog	0.573253
rpb12	DNA-directed RNA polymerase I, II and III subunit Rpc10	0.617545
SPAC19A8.07c	U3 snoRNP-associated protein Imp4 (predicted)	0.589387
ade9	C-1-tetrahydrofolatesynthase/methylenetetrahydrof olatedehydrogenase/methylenetetrahydrofolatecyclohydrolase/ formyltetrahydrofolatesynthetase	0.630546
SPBC24C6.02	ATP-dependent RNA helicase Spb4 (predicted)	0.660643
SPAC1486.09	ribosome biogenesis protein Nob1 (predicted)	0.653558
SPAC12G12.02	rRNA processing protein, unnamed	0.62983
skb15	Shk1 kinase binding protein 15	0.647791
SPBC1711.07	WD repeat protein Rrb1 (predicted)	0.65909
SPBP8B7.20c	RNA methyltransferase Nop2 (predicted)	0.651647
SPAC19B12.11c	zinc finger protein	0.657977
prh1	ATP-dependent RNA helicase Prh1	0.647509
SPAC227.02c	rRNA processing protein Rrp15 (predicted)	0.631201
rrp8	rRNA methyltransferase Rrp8 (predicted)	0.625843
SPCC24B10.18	human Leydig cell tumor 10 kDa protein homolog	0.618588
SPBC4F6.07c	ATP-dependent RNA helicase Mak5 (predicted)	0.638966
SPAC19G12.05	mitochondrial citrate transporter	0.629015
SPBC2D10.19c	sequence orphan	0.662543
sda1	SDA1 family protein	0.657626
SPBC32H8.05	conserved fungal protein	0.618997
SPBC1539.10	ribosome biogenesis protein Nop16 (predicted)	0.654816
H2O2
SPAPB1A10.14	F-box protein, unnamed	0.406161
SPAC683.02c	zf-CCHC type zinc finger protein	0.544008
SPAC19A8.07c	U3 snoRNP-associated protein Imp4 (predicted)	0.589387
SPAC1002.16c	nicotinic acid plasma membrane transporter (predicted)	0.617713
SPBC336.02	18S rRNA dimethylase	0.62442
SPBC1683.01	inorganic phosphate transporter (predicted)	0.631998
prh1	ATP-dependent RNA helicase Prh1	0.647509
SPBC887.17	uracil permease (predicted)	0.553965
SPBP8B7.20c	RNA methyltransferase Nop2 (predicted)	0.651647
dbp3	ATP-dependent RNA helicase Dbp3 (predicted)	0.608664
SPBC1711.07	WD repeat protein Rrb1 (predicted)	0.65909
SPBC215.06c	human LYHRT homolog	0.573253
SPBC16C6.12c	Las1-like protein	0.62941
SPAC869.05c	sulfate transporter (predicted)	0.530883
sda1	SDA1 family protein	0.657626
SPAC18B11.06	U3 snoRNP-associated protein Lcp5 (predicted)	0.632087
dbp2	ATP-dependent RNA helicase Dbp2	0.505655
SPAC12G12.02	rRNA processing protein, unnamed	0.62983
SPAC227.02c	rRNA processing protein Rrp15 (predicted)	0.631201
SPAC27F1.06c	FKBP-type peptidyl-prolyl cis-trans isomerase (predicted)	0.582198
rpb12	DNA-directed RNA polymerase I, II and III subunit Rpc10	0.617545
SPBC2D10.19c	sequence orphan	0.662543
SPAC1486.09	ribosome biogenesis protein Nob1 (predicted)	0.653558
set5	histone lysine methyltransferase Set5 (predicted)	0.637502
SPCC24B10.18	human Leydig cell tumor 10 kDa protein homolog	0.618588
ade9	C-1-tetrahydrofolatesynthase/methylenetetrahydrof olatedehydrogenase/methylenetetrahydrofolatecyclohydrolase/ formyltetrahydrofolatesynthetase	0.630546
rrp8	rRNA methyltransferase Rrp8 (predicted)	0.625843
SPBC24C6.02	ATP-dependent RNA helicase Spb4 (predicted)	0.660643
SPBC4F6.07c	ATP-dependent RNA helicase Mak5 (predicted)	0.638966
Heat
dbp3	ATP-dependent RNA helicase Dbp3 (predicted)	0.608664
SPBC887.17	uracil permease (predicted)	0.553965
dbp2	ATP-dependent RNA helicase Dbp2	0.505655
SPBC215.06c	human LYHRT homolog	0.573253
SPAC1786.02	phospholipase (predicted)	0.489485
SPBPB10D8.01	cysteine transporter (predicted)	0.539599
SPAPB1A10.14	F-box protein, unnamed	0.406161
SPBC1683.01	inorganic phosphate transporter (predicted)	0.631998
SPAC683.02c	zf-CCHC type zinc finger protein	0.544008
SPBC16C6.12c	Las1-like protein	0.62941
sda1	SDA1 family protein	0.657626
SPBC1711.07	WD repeat protein Rrb1 (predicted)	0.65909
SPBC336.02	18S rRNA dimethylase	0.62442
SPBP8B7.20c	RNA methyltransferase Nop2 (predicted)	0.651647
SPAC19A8.07c	U3 snoRNP-associated protein Imp4 (predicted)	0.589387
prh1	ATP-dependent RNA helicase Prh1	0.647509
ade9	C-1-tetrahydrofolatesynthase/methylenetetrahydrof olatedehydrogenase/methylenetetrahydrofolatecyclohydrolase/ formyltetrahydrofolatesynthetase	0.630546
SPAC18B11.06	U3 snoRNP-associated protein Lcp5 (predicted)	0.632087
SPAC19B12.11c	zinc finger protein	0.657977
SPAC1486.09	ribosome biogenesis protein Nob1 (predicted)	0.653558
SPAC227.02c	rRNA processing protein Rrp15 (predicted)	0.631201
set5	histone lysine methyltransferase Set5 (predicted)	0.637502
SPAC19G12.05	mitochondrial citrate transporter	0.629015
rrp8	rRNA methyltransferase Rrp8 (predicted)	0.625843
Cd
SPAPB1A10.14	F-box protein, unnamed	0.406161
dbp2	ATP-dependent RNA helicase Dbp2	0.505655
SPBC215.06c	human LYHRT homolog	0.573253
SPAC683.02c	zf-CCHC type zinc finger protein	0.544008
SPBC887.17	uracil permease (predicted)	0.553965
SPBC1711.07	WD repeat protein Rrb1 (predicted)	0.65909
SPAC1486.09	ribosome biogenesis protein Nob1 (predicted)	0.653558
dbp3	ATP-dependent RNA helicase Dbp3 (predicted)	0.608664
SPAC19A8.07c	U3 snoRNP-associated protein Imp4 (predicted)	0.589387
SPBC336.02	18S rRNA dimethylase	0.62442
SPBP8B7.20c	RNA methyltransferase Nop2 (predicted)	0.651647
sda1	SDA1 family protein	0.657626
SPBC16C6.12c	Las1-like protein	0.62941
skb15	Shk1 kinase binding protein 15	0.647791
SPAC19B12.11c	zinc finger protein	0.657977
SPAC18B11.06	U3 snoRNP-associated protein Lcp5 (predicted)	0.632087
SPBC24C6.02	ATP-dependent RNA helicase Spb4 (predicted)	0.660643
SPAC27F1.06c	FKBP-type peptidyl-prolyl cis-trans isomerase (predicted)	0.582198
prh1	ATP-dependent RNA helicase Prh1	0.647509
SPBC19C2.13c	conserved eukaryotic protein	0.638883
SPBC1539.10	ribosome biogenesis protein Nop16 (predicted)	0.654816
SPAC1B3.04c	mitochondrial GTPase Guf1 (predicted)	0.570682
SPBC1711.15c	sequence orphan	0.535801
SPBC29A3.11c	mitochondrial carboxylic acid transporter	0.590124
rpb12	DNA-directed RNA polymerase I, II and III subunit Rpc10	0.617545
SPBC1683.01	inorganic phosphate transporter (predicted)	0.631998
SPBC530.11c	transcription factor (predicted)	0.619365
rrp8	rRNA methyltransferase Rrp8 (predicted)	0.625843
SPCC24B10.18	human Leydig cell tumor 10 kDa protein homolog	0.618588
SPBC4F6.07c	ATP-dependent RNA helicase Mak5 (predicted)	0.638966
SPAC9.10	amino acid permease, unknown 2	0.599542
ade9	C-1-tetrahydrofolatesynthase/methylenetetrahydrof olatedehydrogenase/methylenetetrahydrofolatecyclohydrolase/ formyltetrahydrofolatesynthetase	0.630546
rnc1	RNA-binding protein that suppresses calcineurin deletion Rnc1	0.542224
SPAC19G12.05	mitochondrial citrate transporter	0.629015
SPBC409.08	spermine family transporter (predicted)	0.503933
SPAC2H10.01	transcription factor	0.338209
Sb
SPAPB1A10.14	F-box protein, unnamed	0.406161
SPAC1786.02	phospholipase (predicted)	0.489485
SPBC409.08	spermine family transporter (predicted)	0.503933
SPBC1683.01	inorganic phosphate transporter (predicted)	0.631998
SPBPB10D8.01	cysteine transporter (predicted)	0.539599
SPAC869.05c	sulfate transporter (predicted)	0.530883
MMS
SPAPB1A10.14	F-box protein, unnamed	0.406161
SPBC1683.01	inorganic phosphate transporter (predicted)	0.631998
